# Supplementary material for: Contemporary Single-Center Experience of Complete Aortic Arch Replacement Employing the Frozen Elephant Trunk Technique in Patients with Extensive Aortic Disease
Source: J Clin Med. 2024 Nov 5;13(22):6640. doi: 10.3390/jcm13226640 (PMC11595266; doi:10.3390/jcm13226640)
Supplement: Supplementary file 1 [file jcm-13-06640-s001.zip]

Archive with 1 entries (1 files):
- jcm-3271376-supplementary.pdf
